# Supplementary material for: Dengue virus serotype 4 in Aedes aegypti mosquitoes in Kenya
Source: PLoS Negl Trop Dis. 2025 Dec 30;19(12):e0013856. doi: 10.1371/journal.pntd.0013856 (PMC12752982; doi:10.1371/journal.pntd.0013856)
Supplement: S1 Table — (XLSX) [file pntd.0013856.s001.xlsx]

## Sheet: Sheet1
	Sample	Closest significant alignment sequence	E-value	Percentage Identity	Alignment Length	Year	Collection location
	K101	Aedes flavivirus isolate 1E597D polyprotein, nonstructural protein 5 region, gene, partial cds	3e-53	0.984	173	2016	Voi, Taita-Taveta County
	K1070	Aedes flavivirus isolate 1E597D polyprotein, nonstructural protein 5 region, gene, partial cds	1e-56	0.9848	173	2018	Mombasa, Mombasa County
	K1078	Mosquito flavivirus isolate P41ISFIBNG polyprotein gene, partial cds	3e-63	0.9796	200	2018	Mombasa, Mombasa County
	K109	Aedes flavivirus isolate 1E597D polyprotein, nonstructural protein 5 region, gene, partial cds	5e-45	0.9818	173	2016	Voi, Taita-Taveta County
	K111	Aedes flavivirus isolate SML420 nonstructural protein 5 gene, partial cds	2e-10	0.8684	919	2016	Voi, Taita-Taveta County
	K113	Aedes flavivirus isolate 1E597D polyprotein, nonstructural protein 5 region, gene, partial cds	1e-51	0.9683	173	2016	Voi, Taita-Taveta County
	K1132	Aedes flavivirus isolate 1E597D polyprotein, nonstructural protein 5 region, gene, partial cds	2e-59	0.9925	173	2019	Voi, Taita-Taveta County
	K1133	Aedes flavivirus isolate 1E597D polyprotein, nonstructural protein 5 region, gene, partial cds	4e-57	0.985	173	2019	Voi, Taita-Taveta County
	K1184	Aedes flavivirus isolate 1E597D polyprotein, nonstructural protein 5 region, gene, partial cds	3e-58	0.9851	173	2019	Taita-Taveta County
	K119	Mosquito flavivirus isolate P41ISFIBNG polyprotein gene, partial cds	5e-61	0.9722	200	2016	Voi, Taita-Taveta County
	K120	Aedes flavivirus isolate 1E597D polyprotein, nonstructural protein 5 region, gene, partial cds	6e-55	0.9919	173	2016	Voi, Taita-Taveta County
	K121	Aedes flavivirus isolate 1E597D polyprotein, nonstructural protein 5 region, gene, partial cds	4e-56	1	173	2016	Voi, Taita-Taveta County
	K122	Mosquito flavivirus isolate P41ISFIBNG polyprotein gene, partial cds	2e-59	0.9853	200	2016	Voi, Taita-Taveta County
	K123	Aedes flavivirus isolate 1E597D polyprotein, nonstructural protein 5 region, gene, partial cds	2e-59	0.9925	173	2016	Voi, Taita-Taveta County
	K1242	Mosquito flavivirus isolate P41ISFIBNG polyprotein gene, partial cds	7e-60	0.972	200	2019	Voi, Taita-Taveta County
	K146	Aedes flavivirus isolate 1E597D polyprotein, nonstructural protein 5 region, gene, partial cds	3e-53	0.9841	173	2016	Mwatate, Taita-Taveta County
	K147	Aedes flavivirus isolate 1E597D polyprotein, nonstructural protein 5 region, gene, partial cds	1e-56	0.9922	173	2016	Mwatate, Taita-Taveta County
	K158	Aedes flavivirus isolate 1E597D polyprotein, nonstructural protein 5 region, gene, partial cds	2e-59	0.9851	173	2016	Mombasa, Mombasa County
	K170	Aedes flavivirus isolate 1E597D polyprotein, nonstructural protein 5 region, gene, partial cds	8e-59	0.9924	173	2016	Mombasa, Mombasa County
	K191	Aedes flavivirus isolate 1E597D polyprotein, nonstructural protein 5 region, gene, partial cds	9e-53	0.9917	173	2016	Mombasa, Mombasa County
	K196	Aedes flavivirus isolate 1E597D polyprotein, nonstructural protein 5 region, gene, partial cds	2e-50	0.9424	173	2016	Mombasa, Mombasa County
	K400	Aedes flavivirus isolate 1E597D polyprotein, nonstructural protein 5 region, gene, partial cds	1e-57	0.9924	173	2017	Mombasa, Mombasa County
	K415	Dengue virus type 4 isolate FT_DNS1_464_S26_R3 polyprotein (POLY) gene, complete cds; and sfRNA2 lncRNA gene, partilal sequence	1e-51	0.9916	10457	2017	Mombasa, Mombasa County
	K590	Aedes flavivirus isolate 1E597D polyprotein, nonstructural protein 5 region, gene, partial cds	2e-59	0.9925	173	2017	Malindi, Kilifi County
	K724	Cell fusing agent virus strain Macapa_04, complete genome	5e-56	0.9847	10684	2018	Wundanyi, Taita
	K799	Cell fusing agent virus strain Macapa_04, complete genome	1e-46	0.9333	10684	2018	Taita-Taveta County
	K804	Aedes flavivirus isolate 1E597D polyprotein, nonstructural protein 5 region, gene, partial cds	1e-56	0.9922	173	2018	Kasigau Village, Taita-Taveta County
	K821	Aedes flavivirus isolate 1E597D polyprotein, nonstructural protein 5 region, gene, partial cds	6e-55	0.9921	173	2018	Watamu, Kilifi Countu
	K827	Aedes flavivirus isolate 1E597D polyprotein, nonstructural protein 5 region, gene, partial cds	1e-56	0.9922	173	2018	Watamu, Kilifi Countu
	K87	Aedes flavivirus isolate 1E597D polyprotein, nonstructural protein 5 region, gene, partial cds	6e-60	1	173	2016	Voi, Taita-Taveta County
	K871	Mosquito flavivirus strain PoMoFlav_R958 nonstructural protein 5 (NS5) gene, partial cds	4e-57	0.985	165	2018	Malindi, Kilifi County
	K897	Aedes flavivirus isolate 1E597D polyprotein, nonstructural protein 5 region, gene, partial cds	1e-56	0.9848	173	2018	Malindi, Kilifi County
	K931	Aedes flavivirus isolate 1E597D polyprotein, nonstructural protein 5 region, gene, partial cds	1e-57	0.9924	173	2018	Malindi, Kilifi County
	K962	Aedes flavivirus isolate 1E597D polyprotein, nonstructural protein 5 region, gene, partial cds	1e-56	0.9922	173	2018	Mombasa, Mombasa County
	K969	Aedes flavivirus isolate 1E597D polyprotein, nonstructural protein 5 region, gene, partial cds	6e-55	0.9921	173	2018	Mombasa, Mombasa County
	K97	Mosquito flavivirus isolate P41ISFIBNG polyprotein gene, partial cds	2e-65	0.9931	200	2016	Voi, Taita-Taveta County
	K970	Aedes flavivirus isolate 1E597D polyprotein, nonstructural protein 5 region, gene, partial cds	6e-55	0.9921	173	2018	Mombasa, Mombasa County
	K973	Mosquito flavivirus isolate P41ISFIBNG polyprotein gene, partial cds	1e-61	0.9792	200	2018	Mombasa, Mombasa County
	K99	Aedes flavivirus isolate 1E597D polyprotein, nonstructural protein 5 region, gene, partial cds	4e-57	0.9923	173	2016	Voi, Taita-Taveta County
